# Supplementary material for: The Efficacy of Ginseng (Panax) on Human Prediabetes and Type 2 Diabetes Mellitus: A Systematic Review and Meta-Analysis
Source: Nutrients. 2022 Jun 9;14(12):2401. doi: 10.3390/nu14122401 (PMC9227417; doi:10.3390/nu14122401)
Supplement: Supplementary file 1 [file nutrients-14-02401-s001.zip]

Archive with 1 entries (1 files):
- nutrients-1749831-supplementary.pdf
